# Supplementary material for: Interhemispheric Facilitatory Effect of High-Frequency rTMS: Perspective from Intracortical Facilitation and Inhibition
Source: Brain Sci. 2022 Jul 23;12(8):970. doi: 10.3390/brainsci12080970 (PMC9332419; doi:10.3390/brainsci12080970)
Supplement: Supplementary file 1 [file brainsci-12-00970-s001.zip]

Archive with 1 entries (1 files):
- brainsci-1825128-supplementary.pdf
